# Supplementary material for: Effects of acute cannabidiol on behavior and the endocannabinoid system in HIV-1 Tat transgenic female and male mice
Source: Front Neurosci. 2024 Mar 5;18:1358555. doi: 10.3389/fnins.2024.1358555 (PMC10949733; doi:10.3389/fnins.2024.1358555)
Supplement: Supplementary file 1 [file Data_Sheet_1.ZIP]

Archive with 2 entries (2 files):
- AcuteCBD_Supplemental_Frontiers-REVISION.docx
- __MACOSX/._AcuteCBD_Supplemental_Frontiers-REVISION.docx
